# Supplementary material for: Assessing Neighborhood Characteristics and Their Association with Prenatal Maternal Stress, Depressive Symptoms, and Well-Being in Eight Culturally Diverse Cities: A Cross-Sectional Study
Source: Int J Environ Res Public Health. 2025 Mar 20;22(3):456. doi: 10.3390/ijerph22030456 (PMC11942257; doi:10.3390/ijerph22030456)
Supplement: Supplementary file 1 [file ijerph-22-00456-s001.zip]

Archive with 1 entries (1 files):
- ijerph-3485294-supplementary.pdf
